# Supplementary material for: Timing of Orthodontic Intervention for Pediatric Class II Malocclusion: A Systematic Review on Early vs. Late Treatment Outcomes
Source: Children (Basel). 2025 Nov 13;12(11):1533. doi: 10.3390/children12111533 (PMC12651552; doi:10.3390/children12111533)
Supplement: Supplementary file 1 [file children-12-01533-s001.zip]

Archive with 2 entries (2 files):
- children-3929092-supplementary-check list.pdf
- children-3929092-supplementary.pdf
